# Supplementary material for: Genome-Wide Analysis of Terpene Synthase Genes in Crocus sativus Reveals Their Regulatory Roles in Terpenoid Biosynthesis and Abiotic Stress Tolerance
Source: Int J Mol Sci. 2025 Sep 30;26(19):9548. doi: 10.3390/ijms26199548 (PMC12524938; doi:10.3390/ijms26199548)
Supplement: Supplementary file 1 [file ijms-26-09548-s001.zip]

Archive with 4 entries (4 files):
- Figure S1.docx
- Table S1.xlsx
- Table S2.xlsx
- Table S3.xlsx
