# Supplementary material for: Genome-Wide Analysis of Terpene Synthase Genes in Crocus sativus Reveals Their Regulatory Roles in Terpenoid Biosynthesis and Abiotic Stress Tolerance
Source: Int J Mol Sci. 2025 Sep 30;26(19):9548. doi: 10.3390/ijms26199548 (PMC12524938; doi:10.3390/ijms26199548)
Supplement: Supplementary file 1 [file ijms-26-09548-s001.zip › Table S1.xlsx]

## Sheet: Sheet1
Genomic Information of Crocus sativus TPS Genes
Transcript ID	Gene Name	Chromosome	Location Start-End	Strand
Csativus02609.1	CsTPS1	chr1	273392921-273393142	-
Csativus02610.1	CsTPS2	chr1	273422444-273429330	+
Csativus04465.1	CsTPS3	chr1	490855512-490860949	+
Csativus04466.1	CsTPS4	chr1	491039992-491041888	-
Csativus04469.1	CsTPS5	chr1	491184975-491192256	+
Csativus05322.1	CsTPS6	chr1	534590024-534592868	+
Csativus05340.1	CsTPS7	chr1	535511601-535514468	+
Csativus11388.1	CsTPS8	chr2	13219758-13220463	+
Csativus11389.1	CsTPS9	chr2	13220644-13245488	+
Csativus11390.1	CsTPS10	chr2	13245649-13248355	+
Csativus11393.1	CsTPS11	chr2	13365289-13368372	+
Csativus19534.1	CsTPS12	chr2	55123279-55152512	+
Csativus21940.1	CsTPS13	chr3	188237943-188244531	-
Csativus21960.1	CsTPS14	chr3	188722777-188729492	-
Csativus21979.1	CsTPS15	chr3	189415710-189422031	-
Csativus26804.1	CsTPS16	chr4	36570902-36632050	+
Csativus26815.1	CsTPS17	chr4	37102528-37167793	-
Csativus30675.1	CsTPS18	chr4	387128414-387152213	-
Csativus31044.1	CsTPS19	chr4	407879754-407888279	-
Csativus37903.1	CsTPS20	chr5	233151039-233173656	-
Csativus37915.1	CsTPS21	chr5	233896916-233917122	+
Csativus46568.1	CsTPS22	chr6	373104910-373168778	-
Csativus46573.1	CsTPS23	chr6	373569325-373625321	-
Csativus50826.1	CsTPS24	chr7	208418134-208423639	+
Csativus52854.1	CsTPS25	chr7	407028089-407030079	-
Csativus52855.1	CsTPS26	chr7	407072413-407102991	+
Csativus54483.1	CsTPS27	chr8	36278083-36283037	-
Csativus54485.1	CsTPS28	chr8	36302422-36311600	-
Csativus55991.1	CsTPS29	chr8	128627855-128632380	-
Csativus60071.1	CsTPS30	chr8	14701-18588	+
