# Supplementary material for: Genome-Wide Analysis of Terpene Synthase Genes in Crocus sativus Reveals Their Regulatory Roles in Terpenoid Biosynthesis and Abiotic Stress Tolerance
Source: Int J Mol Sci. 2025 Sep 30;26(19):9548. doi: 10.3390/ijms26199548 (PMC12524938; doi:10.3390/ijms26199548)
Supplement: Supplementary file 1 [file ijms-26-09548-s001.zip › Table S2.xlsx]

## Sheet: Sheet1
Evolutionary Analysis of TPS Gene Family in Crocus sativus
Paralog 1	Paralog 2	ks	ka	ka/ks	Type of Mutation/Evolution
CsTPS1	CsTPS2	0.143266	0.0573409	0.400241	Negative/Purifying
CsTPS1	CsTPS4	3.04545	0.995689	0.326943	Negative/Purifying
CsTPS1	CsTPS6	2.34448	0.672514	0.28685	Negative/Purifying
CsTPS1	CsTPS7	2.32144	0.674474	0.290541	Negative/Purifying
CsTPS1	CsTPS19	2.221	0.677165	0.304891	Negative/Purifying
CsTPS1	CsTPS24	2.5612	0.706525	0.275857	Negative/Purifying
CsTPS1	CsTPS26	2.62567	0.786332	0.299479	Negative/Purifying
CsTPS1	CsTPS27	0.756687	0.246285	0.325478	Negative/Purifying
CsTPS1	CsTPS28	0.746231	0.242682	0.32521	Negative/Purifying
CsTPS1	CsTPS29	3.2176	0.450674	0.140065	Negative/Purifying
CsTPS1	CsTPS30	2.52391	0.931336	0.369005	Negative/Purifying
CsTPS2	CsTPS3	2.94559	0.964509	0.327441	Negative/Purifying
CsTPS2	CsTPS4	3.17413	1.01286	0.319099	Negative/Purifying
CsTPS2	CsTPS5	3.04791	1.02261	0.335512	Negative/Purifying
CsTPS2	CsTPS6	2.24325	0.687218	0.306349	Negative/Purifying
CsTPS2	CsTPS7	2.21601	0.701476	0.31655	Negative/Purifying
CsTPS2	CsTPS9	1.9685	1.89463	0.962475	Negative/Purifying
CsTPS2	CsTPS12	2.84284	1.03619	0.364491	Negative/Purifying
CsTPS2	CsTPS19	2.01769	0.687844	0.340906	Negative/Purifying
CsTPS2	CsTPS24	2.42727	0.691906	0.285055	Negative/Purifying
CsTPS2	CsTPS25	2.76816	0.762264	0.275369	Negative/Purifying
CsTPS2	CsTPS26	2.42208	0.809076	0.334042	Negative/Purifying
CsTPS2	CsTPS27	0.740354	0.267679	0.361555	Negative/Purifying
CsTPS2	CsTPS28	0.745156	0.266454	0.357581	Negative/Purifying
CsTPS2	CsTPS29	2.82102	0.447155	0.158508	Negative/Purifying
CsTPS2	CsTPS30	2.73754	1.11636	0.407798	Negative/Purifying
CsTPS3	CsTPS4	0.00560227	0.00154999	0.276672	Negative/Purifying
CsTPS3	CsTPS5	0.00736654	0.000696824	0.0945931	Negative/Purifying
CsTPS3	CsTPS6	3.16979	1.09687	0.346038	Negative/Purifying
CsTPS3	CsTPS7	2.80362	1.11127	0.396369	Negative/Purifying
CsTPS3	CsTPS8	0.607988	0.142232	0.23394	Negative/Purifying
CsTPS3	CsTPS10	0.59216	0.144435	0.243913	Negative/Purifying
CsTPS3	CsTPS11	0.591971	0.143575	0.242537	Negative/Purifying
CsTPS3	CsTPS12	0.182674	0.0691454	0.378519	Negative/Purifying
CsTPS3	CsTPS18	0.0561364	0.0232339	0.413883	Negative/Purifying
CsTPS3	CsTPS22	0.818688	0.28696	0.350512	Negative/Purifying
CsTPS3	CsTPS23	0.832084	0.287064	0.344994	Negative/Purifying
CsTPS3	CsTPS25	2.9707	0.966864	0.325466	Negative/Purifying
CsTPS3	CsTPS26	2.93909	1.00679	0.342551	Negative/Purifying
CsTPS3	CsTPS29	2.17246	0.954946	0.439568	Negative/Purifying
CsTPS3	CsTPS30	0.0502017	0.0182297	0.363129	Negative/Purifying
CsTPS4	CsTPS5	0.0169899	0.00310038	0.182484	Negative/Purifying
CsTPS4	CsTPS6	1.97724	1.14866	0.580941	Negative/Purifying
CsTPS4	CsTPS7	1.94967	1.16626	0.598184	Negative/Purifying
CsTPS4	CsTPS8	0.655782	0.129288	0.197151	Negative/Purifying
CsTPS4	CsTPS10	0.640793	0.120984	0.188804	Negative/Purifying
CsTPS4	CsTPS11	0.639819	0.12294	0.192147	Negative/Purifying
CsTPS4	CsTPS12	0.213348	0.0907653	0.425434	Negative/Purifying
CsTPS4	CsTPS13	1.98565	1.09268	0.550291	Negative/Purifying
CsTPS4	CsTPS14	2.00923	1.09106	0.543023	Negative/Purifying
CsTPS4	CsTPS15	2.0462	1.08775	0.531598	Negative/Purifying
CsTPS4	CsTPS16	2.855	0.945253	0.331087	Negative/Purifying
CsTPS4	CsTPS17	3.1683	0.971071	0.306496	Negative/Purifying
CsTPS4	CsTPS18	0.0459474	0.00778621	0.169459	Negative/Purifying
CsTPS4	CsTPS19	2.72045	1.09807	0.403634	Negative/Purifying
CsTPS4	CsTPS22	0.826116	0.345323	0.418008	Negative/Purifying
CsTPS4	CsTPS23	0.867482	0.336671	0.388102	Negative/Purifying
CsTPS4	CsTPS29	2.09704	0.979777	0.467219	Negative/Purifying
CsTPS5	CsTPS8	0.607988	0.142232	0.23394	Negative/Purifying
CsTPS5	CsTPS9	0.55147	0.226178	0.410136	Negative/Purifying
CsTPS5	CsTPS10	0.595912	0.145235	0.243718	Negative/Purifying
CsTPS5	CsTPS11	0.580445	0.147218	0.25363	Negative/Purifying
CsTPS5	CsTPS12	0.179851	0.0747813	0.415797	Negative/Purifying
CsTPS5	CsTPS18	0.0444243	0.0193597	0.435791	Negative/Purifying
CsTPS5	CsTPS22	0.865434	0.307936	0.355816	Negative/Purifying
CsTPS5	CsTPS23	0.887356	0.308913	0.348127	Negative/Purifying
CsTPS5	CsTPS25	3.14888	0.966864	0.30705	Negative/Purifying
CsTPS5	CsTPS26	3.04134	1.00651	0.330944	Negative/Purifying
CsTPS5	CsTPS29	2.35549	0.954946	0.405413	Negative/Purifying
CsTPS5	CsTPS30	0.0314091	0.0121655	0.387325	Negative/Purifying
CsTPS6	CsTPS7	0.0112441	0.00480546	0.427378	Negative/Purifying
CsTPS6	CsTPS18	2.54001	1.0965	0.431691	Negative/Purifying
CsTPS6	CsTPS19	0.470688	0.136068	0.289084	Negative/Purifying
CsTPS6	CsTPS22	3.02386	1.06799	0.353187	Negative/Purifying
CsTPS6	CsTPS23	2.65996	1.06734	0.401263	Negative/Purifying
CsTPS6	CsTPS24	2.24476	0.579617	0.258209	Negative/Purifying
CsTPS6	CsTPS25	2.86569	0.717872	0.250506	Negative/Purifying
CsTPS6	CsTPS26	2.5469	0.747019	0.293305	Negative/Purifying
CsTPS7	CsTPS10	3.2374	1.1252	0.347563	Negative/Purifying
CsTPS7	CsTPS12	3.17347	1.12583	0.354763	Negative/Purifying
CsTPS7	CsTPS18	2.43974	1.10861	0.454396	Negative/Purifying
CsTPS7	CsTPS19	0.466727	0.137343	0.294269	Negative/Purifying
CsTPS7	CsTPS22	2.96117	1.08018	0.364781	Negative/Purifying
CsTPS7	CsTPS23	2.62447	1.07954	0.411337	Negative/Purifying
CsTPS7	CsTPS24	2.31131	0.575522	0.249003	Negative/Purifying
CsTPS7	CsTPS25	3.00563	0.723241	0.240629	Negative/Purifying
CsTPS7	CsTPS26	2.53034	0.750872	0.296747	Negative/Purifying
CsTPS7	CsTPS30	3.12229	1.16583	0.37339	Negative/Purifying
CsTPS8	CsTPS10	0.287862	0.0900617	0.312864	Negative/Purifying
CsTPS8	CsTPS11	0.287076	0.0901175	0.313915	Negative/Purifying
CsTPS8	CsTPS12	0.709915	0.146289	0.206065	Negative/Purifying
CsTPS8	CsTPS16	2.37452	1.04953	0.441998	Negative/Purifying
CsTPS8	CsTPS17	2.45386	1.04686	0.426615	Negative/Purifying
CsTPS8	CsTPS18	0.607988	0.142232	0.23394	Negative/Purifying
CsTPS8	CsTPS20	1.46903	1.0458	0.711894	Negative/Purifying
CsTPS8	CsTPS21	1.46903	1.0458	0.711894	Negative/Purifying
CsTPS8	CsTPS22	1.043	0.273447	0.262173	Negative/Purifying
CsTPS8	CsTPS23	1.14454	0.273835	0.239253	Negative/Purifying
CsTPS8	CsTPS24	2.43212	1.06191	0.436618	Negative/Purifying
CsTPS9	CsTPS11	0.0104897	0.0215179	2.05134	Negative/Purifying
CsTPS9	CsTPS12	0.650349	0.217637	0.334646	Negative/Purifying
CsTPS9	CsTPS13	1.85909	0.725907	0.390463	Negative/Purifying
CsTPS9	CsTPS14	1.44554	0.666581	0.461128	Negative/Purifying
CsTPS9	CsTPS15	1.44554	0.666581	0.461128	Negative/Purifying
CsTPS9	CsTPS16	1.57417	0.737247	0.468339	Negative/Purifying
CsTPS9	CsTPS17	1.46251	0.737247	0.504096	Negative/Purifying
CsTPS9	CsTPS18	0.55147	0.231856	0.420433	Negative/Purifying
CsTPS9	CsTPS22	0.967436	0.238908	0.246949	Negative/Purifying
CsTPS9	CsTPS23	0.967436	0.244854	0.253096	Negative/Purifying
CsTPS9	CsTPS28	1.08898	1.14147	1.0482	Neutral
CsTPS9	CsTPS30	0.55147	0.231856	0.420433	Negative/Purifying
CsTPS10	CsTPS11	0	0.00211404	0	Negative/Purifying
CsTPS10	CsTPS12	0.582296	0.161737	0.277757	Negative/Purifying
CsTPS10	CsTPS18	0.573983	0.154742	0.269593	Negative/Purifying
CsTPS10	CsTPS22	1.05902	0.295689	0.279211	Negative/Purifying
CsTPS10	CsTPS23	1.04973	0.296406	0.282364	Negative/Purifying
CsTPS10	CsTPS24	3.18919	0.994389	0.3118	Negative/Purifying
CsTPS10	CsTPS30	0.546809	0.180317	0.329763	Negative/Purifying
CsTPS11	CsTPS12	0.574645	0.160177	0.278741	Negative/Purifying
CsTPS11	CsTPS13	2.96081	0.828062	0.279674	Negative/Purifying
CsTPS11	CsTPS14	3.1051	0.827897	0.266625	Negative/Purifying
CsTPS11	CsTPS18	0.561895	0.155439	0.276634	Negative/Purifying
CsTPS11	CsTPS22	1.04243	0.283763	0.272213	Negative/Purifying
CsTPS11	CsTPS23	1.03461	0.284367	0.274855	Negative/Purifying
CsTPS11	CsTPS24	3.18919	0.994389	0.3118	Negative/Purifying
CsTPS11	CsTPS30	0.531381	0.172867	0.325316	Negative/Purifying
CsTPS12	CsTPS13	2.55669	0.876446	0.342805	Negative/Purifying
CsTPS12	CsTPS14	2.68315	0.856744	0.319305	Negative/Purifying
CsTPS12	CsTPS15	2.71751	0.857578	0.315575	Negative/Purifying
CsTPS12	CsTPS17	3.21495	0.898828	0.279577	Negative/Purifying
CsTPS12	CsTPS18	0.182662	0.0837045	0.458248	Negative/Purifying
CsTPS12	CsTPS20	2.37992	1.15646	0.485922	Negative/Purifying
CsTPS12	CsTPS22	0.85799	0.31708	0.369562	Negative/Purifying
CsTPS12	CsTPS23	0.867687	0.318079	0.366583	Negative/Purifying
CsTPS12	CsTPS25	3.00322	0.986236	0.328393	Negative/Purifying
CsTPS12	CsTPS26	2.85878	1.03127	0.36074	Negative/Purifying
CsTPS12	CsTPS29	2.22978	0.958874	0.43003	Negative/Purifying
CsTPS12	CsTPS30	0.149645	0.0721839	0.482368	Negative/Purifying
CsTPS13	CsTPS14	0.00632026	0.00123077	0.194734	Negative/Purifying
CsTPS13	CsTPS15	0.0190958	0.0036999	0.193755	Negative/Purifying
CsTPS13	CsTPS16	0.96204	0.305152	0.317193	Negative/Purifying
CsTPS13	CsTPS17	0.960469	0.298126	0.310396	Negative/Purifying
CsTPS13	CsTPS22	2.87406	0.849327	0.295515	Negative/Purifying
CsTPS13	CsTPS23	2.80796	0.85414	0.304185	Negative/Purifying
CsTPS14	CsTPS15	0.0126808	0.00246432	0.194334	Negative/Purifying
CsTPS14	CsTPS16	0.935371	0.276212	0.295297	Negative/Purifying
CsTPS14	CsTPS17	0.933799	0.269159	0.288241	Negative/Purifying
CsTPS15	CsTPS16	0.96825	0.275828	0.284873	Negative/Purifying
CsTPS15	CsTPS17	0.966604	0.268777	0.278064	Negative/Purifying
CsTPS16	CsTPS17	0.018485	0.00746263	0.403712	Negative/Purifying
CsTPS16	CsTPS21	2.36614	1.18826	0.502196	Negative/Purifying
CsTPS16	CsTPS27	2.73202	1.1833	0.433121	Negative/Purifying
CsTPS16	CsTPS28	2.57883	1.23101	0.477352	Negative/Purifying
CsTPS17	CsTPS20	3.09102	1.27225	0.411594	Negative/Purifying
CsTPS17	CsTPS21	2.28339	1.1858	0.519315	Negative/Purifying
CsTPS17	CsTPS27	2.49724	1.2076	0.483572	Negative/Purifying
CsTPS17	CsTPS28	2.49217	1.25281	0.502698	Negative/Purifying
CsTPS18	CsTPS22	0.847668	0.322933	0.380966	Negative/Purifying
CsTPS18	CsTPS23	0.851287	0.323935	0.380523	Negative/Purifying
CsTPS18	CsTPS25	2.91711	0.958575	0.328605	Negative/Purifying
CsTPS18	CsTPS26	2.82052	0.998513	0.354017	Negative/Purifying
CsTPS18	CsTPS29	2.64129	0.953538	0.361012	Negative/Purifying
CsTPS18	CsTPS30	0.0355268	0.0161005	0.453193	Negative/Purifying
CsTPS19	CsTPS22	3.21808	1.07321	0.333492	Negative/Purifying
CsTPS19	CsTPS23	2.71533	1.06415	0.391904	Negative/Purifying
CsTPS19	CsTPS26	3.08424	0.784066	0.254217	Negative/Purifying
CsTPS19	CsTPS30	2.8571	1.1512	0.402928	Negative/Purifying
CsTPS20	CsTPS21	0.133913	0.0929982	0.694466	Negative/Purifying
CsTPS20	CsTPS24	1.70741	0.475385	0.278426	Negative/Purifying
CsTPS20	CsTPS25	2.97113	0.714128	0.240356	Negative/Purifying
CsTPS20	CsTPS30	2.78829	1.12458	0.403323	Negative/Purifying
CsTPS21	CsTPS24	1.61783	0.49279	0.3046	Negative/Purifying
CsTPS22	CsTPS23	0.0344943	0.00491783	0.142569	Negative/Purifying
CsTPS22	CsTPS25	2.69846	1.02116	0.378425	Negative/Purifying
CsTPS22	CsTPS26	2.60377	1.04583	0.401658	Negative/Purifying
CsTPS22	CsTPS29	2.1014	0.931485	0.443268	Negative/Purifying
CsTPS22	CsTPS30	0.870162	0.315026	0.362032	Negative/Purifying
CsTPS23	CsTPS25	2.77176	1.02209	0.368752	Negative/Purifying
CsTPS23	CsTPS26	2.68595	1.04623	0.389518	Negative/Purifying
CsTPS23	CsTPS28	3.04645	1.05415	0.346025	Negative/Purifying
CsTPS23	CsTPS29	2.17339	0.936056	0.430689	Negative/Purifying
CsTPS23	CsTPS30	0.872803	0.320639	0.367367	Negative/Purifying
CsTPS24	CsTPS28	2.90221	0.738033	0.2543	Negative/Purifying
CsTPS25	CsTPS26	0.0165387	0.00650763	0.393479	Negative/Purifying
CsTPS25	CsTPS29	2.35037	0.734427	0.312474	Negative/Purifying
CsTPS25	CsTPS30	1.60624	0.83227	0.518147	Negative/Purifying
CsTPS26	CsTPS29	2.19533	0.728169	0.33169	Negative/Purifying
CsTPS26	CsTPS30	1.69859	0.909936	0.535701	Negative/Purifying
CsTPS27	CsTPS28	0.0578202	0.0472797	0.817702	Negative/Purifying
CsTPS27	CsTPS29	2.04306	0.508908	0.249091	Negative/Purifying
CsTPS27	CsTPS30	2.14173	0.937187	0.437584	Negative/Purifying
CsTPS28	CsTPS29	1.91332	0.506206	0.264569	Negative/Purifying
CsTPS28	CsTPS30	2.63152	1.04892	0.398598	Negative/Purifying
CsTPS29	CsTPS30	1.93112	0.973514	0.504119	Negative/Purifying
