# Supplementary material for: Genome-Wide Analysis of Terpene Synthase Genes in Crocus sativus Reveals Their Regulatory Roles in Terpenoid Biosynthesis and Abiotic Stress Tolerance
Source: Int J Mol Sci. 2025 Sep 30;26(19):9548. doi: 10.3390/ijms26199548 (PMC12524938; doi:10.3390/ijms26199548)
Supplement: Supplementary file 1 [file ijms-26-09548-s001.zip › Table S3.xlsx]

## Sheet: Sheet1
SOPMA Analysis of TPS genes
Gene Name	Alpha helix	Random coil
CsTPS1	0.7219	0.261
CsTPS2	0.665	0.2817
CsTPS3	0.704	0.24
CsTPS4	0.6982	0.2281
CsTPS5	0.654	0.3006
CsTPS6	0.7156	0.2246
CsTPS7	0.7018	0.2429
CsTPS8	0.9	0.075
CsTPS9	0.5534	0.3981
CsTPS10	0.7338	0.2078
CsTPS11	0.6807	0.2647
CsTPS12	0.6571	0.2743
CsTPS13	0.6621	0.2861
CsTPS14	0.6922	0.2582
CsTPS15	0.6865	0.2652
CsTPS16	0.6505	0.2959
CsTPS17	0.6074	0.3329
CsTPS18	0.6476	0.3026
CsTPS19	0.7112	0.2285
CsTPS20	0.6926	0.2491
CsTPS21	0.7206	0.2243
CsTPS22	0.6508	0.2854
CsTPS23	0.6521	0.2904
CsTPS24	0.7335	0.2078
CsTPS25	0.7451	0.2
CsTPS26	0.7045	0.2348
CsTPS27	0.7214	0.2232
CsTPS28	0.6485	0.3003
CsTPS29	0.7594	0.1815
CsTPS30	0.5465	0.3953
